# Supplementary material for: Learning vector quantization as an interpretable classifier for the detection of SARS-CoV-2 types based on their RNA sequences
Source: Neural Comput Appl. 2021 Apr 27;34(1):67–78. doi: 10.1007/s00521-021-06018-2 (PMC8076884; doi:10.1007/s00521-021-06018-2)
Supplement: Supplementary file 2 — Supplementary material 2 (XLSX 45KB) [file 521_2021_6018_MOESM2_ESM.xlsx]

## Sheet: Dg - GISAID
Accession number	Country	Type / Class	Collection date
EPI_ISL_402119	China	B	12-2019
EPI_ISL_402120	China	B	01-2020
EPI_ISL_402121	China	B	12-2019
EPI_ISL_402123	China	B	12-2019
EPI_ISL_402124	China	B	12-2019
EPI_ISL_402125	China	B	12-2019
EPI_ISL_402127	China	B	12-2019
EPI_ISL_402128	China	B	12-2019
EPI_ISL_402129	China	B	12-2019
EPI_ISL_402130	China	B	12-2019
EPI_ISL_402132	China	B	12-2019
EPI_ISL_403928	China	B	01-2020
EPI_ISL_403929	China	B	12-2019
EPI_ISL_403930	China	B	12-2019
EPI_ISL_403931	China	B	12-2019
EPI_ISL_403932	China	A	01-2020
EPI_ISL_403933	China	A	01-2020
EPI_ISL_403934	China	B	01-2020
EPI_ISL_403935	China	A	01-2020
EPI_ISL_403936	China	B	01-2020
EPI_ISL_403937	China	B	01-2020
EPI_ISL_403962	Thailand	B	01-2020
EPI_ISL_403963	Thailand	B	01-2020
EPI_ISL_404227	China	B	01-2020
EPI_ISL_404228	China	B	01-2020
EPI_ISL_404895	USA	A	01-2020
EPI_ISL_405839	China	A	01-2020
EPI_ISL_406030	China	A	01-2020
EPI_ISL_406031	Taiwan	C	01-2020
EPI_ISL_406034	USA	A	01-2020
EPI_ISL_406036	USA	C	01-2020
EPI_ISL_406223	USA	A	01-2020
EPI_ISL_406531	China	B	01-2020
EPI_ISL_406533	China	B	01-2020
EPI_ISL_406534	China	B	01-2020
EPI_ISL_406535	China	B	01-2020
EPI_ISL_406536	China	B	01-2020
EPI_ISL_406538	China	B	01-2020
EPI_ISL_406593	China	A	01-2020
EPI_ISL_406594	China	B	01-2020
EPI_ISL_406595	China	B	01-2020
EPI_ISL_406596	France	C	01-2020
EPI_ISL_406597	France	C	01-2020
EPI_ISL_406716	China	B	01-2020
EPI_ISL_406717	China	B	01-2020
EPI_ISL_406798	China	B	12-2019
EPI_ISL_406800	China	B	01-2020
EPI_ISL_406801	China	A	01-2020
EPI_ISL_406844	Australia	C	01-2020
EPI_ISL_406862	Germany	B	01-2020
EPI_ISL_406970	China	B	01-2020
EPI_ISL_406973	Singapore	B	01-2020
EPI_ISL_407071	United Kingdom	A	01-2020
EPI_ISL_407073	United Kingdom	A	01-2020
EPI_ISL_407084	Japan	B	01-2020
EPI_ISL_407193	South Korea	A	01-2020
EPI_ISL_407214	USA	A	01-2020
EPI_ISL_407215	USA	A	01-2020
EPI_ISL_407313	China	B	01-2020
EPI_ISL_407893	Australia	A	01-2020
EPI_ISL_407894	Australia	A	01-2020
EPI_ISL_407896	Australia	A	01-2020
EPI_ISL_407976	Belgium	A	02-2020
EPI_ISL_407987	Singapore	B	01-2020
EPI_ISL_407988	Singapore	B	02-2020
EPI_ISL_408008	USA	B	01-2020
EPI_ISL_408009	USA	B	01-2020
EPI_ISL_408010	USA	B	01-2020
EPI_ISL_408430	France	B	01-2020
EPI_ISL_408431	France	B	01-2020
EPI_ISL_408478	China	A	01-2020
EPI_ISL_408479	China	B	01-2020
EPI_ISL_408480	China	A	01-2020
EPI_ISL_408481	China	B	01-2020
EPI_ISL_408482	China	B	01-2020
EPI_ISL_408484	China	A	01-2020
EPI_ISL_408485	China	A	01-2020
EPI_ISL_408486	China	B	01-2020
EPI_ISL_408488	China	B	01-2020
EPI_ISL_408665	Japan	A	01-2020
EPI_ISL_408666	Japan	A	01-2020
EPI_ISL_408667	Japan	A	01-2020
EPI_ISL_408668	Vietnam	A	01-2020
EPI_ISL_408669	Japan	B	01-2020
EPI_ISL_408670	USA	B	01-2020
EPI_ISL_408977	Australia	C	01-2020
EPI_ISL_409067	USA	B	01-2020
EPI_ISL_410044	USA	B	01-2020
EPI_ISL_410045	USA	A	01-2020
EPI_ISL_410218	Taiwan	B	02-2020
EPI_ISL_410301	Nepal	B	01-2020
EPI_ISL_410531	Japan	B	01-2020
EPI_ISL_410532	Japan	B	01-2020
EPI_ISL_410536	Singapore	C	02-2020
EPI_ISL_410537	Singapore	B	02-2020
EPI_ISL_410545	Italy	C	01-2020
EPI_ISL_410546	Italy	C	01-2020
EPI_ISL_410713	Singapore	C	01-2020
EPI_ISL_410714	Singapore	C	02-2020
EPI_ISL_410715	Singapore	C	02-2020
EPI_ISL_410716	Singapore	C	02-2020
EPI_ISL_410717	Australia	A	02-2020
EPI_ISL_410718	Australia	A	02-2020
EPI_ISL_410719	Singapore	B	02-2020
EPI_ISL_410720	France	C	01-2020
EPI_ISL_410984	France	B	01-2020
EPI_ISL_411060	China	A	01-2020
EPI_ISL_411066	China	B	01-2020
EPI_ISL_411218	France	B	02-2020
EPI_ISL_411219	France	C	01-2020
EPI_ISL_411220	France	C	01-2020
EPI_ISL_411902	Cambodia	B	01-2020
EPI_ISL_411915	Taiwan	B	01-2020
EPI_ISL_411926	Taiwan	A	01-2020
EPI_ISL_411927	Taiwan	B	01-2020
EPI_ISL_411929	South Korea	C	01-2020
EPI_ISL_411950	China	B	01-2020
EPI_ISL_411951	Sweden	C	02-2020
EPI_ISL_411952	China	B	01-2020
EPI_ISL_411953	China	B	01-2020
EPI_ISL_411954	USA	A	02-2020
EPI_ISL_411955	USA	B	02-2020
EPI_ISL_411956	USA	A	02-2020
EPI_ISL_411957	China	B	01-2020
EPI_ISL_412026	China	B	02-2020
EPI_ISL_412028	Hong Kong	A	01-2020
EPI_ISL_412029	Hong Kong	C	01-2020
EPI_ISL_412030	Hong Kong	B	02-2020
EPI_ISL_412116	United Kingdom	C	02-2020
EPI_ISL_412459	China	B	01-2020
EPI_ISL_412862	USA	B	02-2020
EPI_ISL_412869	South Korea	A	01-2020
EPI_ISL_412870	South Korea	A	01-2020
EPI_ISL_412871	South Korea	A	01-2020
EPI_ISL_412872	South Korea	B	02-2020
EPI_ISL_412873	South Korea	A	02-2020
EPI_ISL_412898	China	B	12-2019
EPI_ISL_412899	China	B	12-2019
EPI_ISL_412912	Germany	B	02-2020
EPI_ISL_412966	China	B	02-2020
EPI_ISL_412967	China	B	01-2020
EPI_ISL_412968	Japan	B	02-2020
EPI_ISL_412969	Japan	B	02-2020
EPI_ISL_412970	USA	A	02-2020
EPI_ISL_412972	Mexico	B	02-2020
EPI_ISL_412973	Italy	B	02-2020
EPI_ISL_412974	Italy	C	01-2020
EPI_ISL_412975	Australia	B	02-2020
EPI_ISL_412978	China	A	01-2020
EPI_ISL_412979	China	A	01-2020
EPI_ISL_412980	China	A	01-2020
EPI_ISL_412981	China	B	01-2020
EPI_ISL_412982	China	A	02-2020
EPI_ISL_413014	Canada	B	01-2020
EPI_ISL_413015	Canada	B	01-2020
EPI_ISL_413016	Brazil	C	02-2020

## Sheet: Dn - NCBI
Accession number	Country	Region	Collection date
NC_045512	China	China	12-2019
MT263412	USA:WA	USA	03-2020
MT334526	USA:UT	USA	03-2020
MT263428	USA:IL	USA	03-2020
MT345865	USA:WA	USA	03-2020
MT326177	USA	USA	03-2020
MT293190	USA:WA	USA	03-2020
MT292573	Spain	Europe	03-2020
MT121215	China:Shanghai	China	02-2020
MT253701	China:Zhejiang,Hangzhou	China	01-2020
MT246490	USA:WA	USA	03-2020
MT293172	USA:WA	USA	03-2020
MT334529	USA:UT	USA	03-2020
MT262896	USA:WA	USA	03-2020
MT159715	USA	USA	02-2020
MT325616	USA:MA	USA	03-2020
MT263436	USA:WA	USA	03-2020
MT276327	USA:GA	USA	02-2020
MT263408	USA:WA	USA	03-2020
MT326090	USA	USA	03-2020
MT345876	USA:ID	USA	03-2020
MT326154	USA	USA	03-2020
MT334572	USA:UT	USA	03-2020
MT345799	USA:WA	USA	03-2020
MT326105	USA	USA	03-2020
MT345822	USA:WA	USA	03-2020
MT263423	USA:WA	USA	03-2020
MT325584	USA:MA	USA	03-2020
MT326153	USA	USA	03-2020
MT345832	USA:WA	USA	03-2020
MT344957	USA:PA	USA	03-2020
MT325627	USA:NY	USA	03-2020
MT263396	USA:WA	USA	03-2020
MT345827	USA:WA	USA	03-2020
MT326040	USA	USA	03-2020
MT262915	USA:WA	USA	03-2020
MT256917	Spain:Valencia	Europe	03-2020
MT326137	USA	USA	03-2020
MT322416	USA:VA	USA	01-2020
MT259254	USA:WA	USA	03-2020
MT325578	USA:IL	USA	03-2020
MT308699	USA:MI	USA	03-2020
MT293221	USA:WA	USA	03-2020
MT262916	USA:WA	USA	03-2020
MT263467	USA:WA	USA	03-2020
MT322398	USA:VA	USA	01-2020
MT020881	USA:WA	USA	01-2020
MT322401	USA:VA	USA	01-2020
MT326098	USA	USA	03-2020
MT304480	USA:GA	USA	03-2020
MT326132	USA	USA	03-2020
MT263458	USA:WA	USA	03-2020
MT246458	USA:WA	USA	03-2020
MT159711	USA	USA	02-2020
MT263422	USA:WA	USA	03-2020
MT334536	USA:UT	USA	03-2020
MT326112	USA	USA	03-2020
MT326074	USA	USA	03-2020
MT326056	USA	USA	03-2020
MT263416	USA:WA	USA	03-2020
MT293202	USA:WA	USA	03-2020
MT325594	USA:NH	USA	03-2020
MT246451	USA:WA	USA	03-2020
MT325585	USA:MA	USA	03-2020
MT334546	USA:UT	USA	03-2020
MT293171	USA:WA	USA	03-2020
MT325569	USA:GA	USA	03-2020
MT326110	USA	USA	03-2020
MT293208	USA:WA	USA	03-2020
MT345802	USA	USA	03-2020
MT326119	USA	USA	03-2020
MT304482	USA:IL	USA	03-2020
MT263413	USA:WA	USA	03-2020
MT259280	USA:WA	USA	03-2020
MT159722	USA	USA	02-2020
MT345880	USA:ID	USA	03-2020
MT325617	USA:IA	USA	03-2020
MT308698	USA:MI	USA	03-2020
MT159705	USA	USA	02-2020
MT322396	USA:VA	USA	01-2020
MT262900	USA:WA	USA	03-2020
MT276328	USA:OR	USA	02-2020
MT325572	USA:GA	USA	03-2020
MT246489	USA:WA	USA	03-2020
MT263463	USA:CT	USA	03-2020
MT246454	USA:WA	USA	03-2020
MT345816	USA	USA	03-2020
MT258382	USA:SanFrancisco,CA	USA	03-2020
MT246467	USA:WA	USA	03-2020
MT246484	USA:WA	USA	03-2020
MT325634	USA:MA	USA	03-2020
MT326178	USA	USA	03-2020
MT007544	Australia:Victoria	Europe	01-2020
MT263406	USA:MN	USA	03-2020
MT325600	USA:PA	USA	03-2020
MT334543	USA:UT	USA	03-2020
MN996531	China:Wuhan	China	12-2019
MT326172	USA	USA	03-2020
MT322402	USA:VA	USA	01-2020
MT325581	USA:LA	USA	03-2020
MT262905	USA:WA	USA	03-2020
MT291830	China:Wuhan	China	12-2019
MT325583	USA:MA	USA	03-2020
MT263431	USA:WA	USA	03-2020
MT344958	USA:PA	USA	03-2020
MT308703	USA:NC	USA	01-2020
MT345850	USA:WA	USA	03-2020
MT263450	USA:WA	USA	03-2020
MT262902	USA:WA	USA	03-2020
MT293206	USA:WA	USA	03-2020
MT325593	USA:NE	USA	03-2020
MT263462	USA:WA	USA	03-2020
MT304491	USA:TX	USA	03-2020
MT198653	Spain:Valencia	Europe	03-2020
MT326163	USA	USA	03-2020
MT326095	USA	USA	03-2020
MT246477	USA:WA	USA	03-2020
MT326182	USA	USA	03-2020
MT293170	USA:WA	USA	03-2020
MT345866	USA:ID	USA	03-2020
MN975262	China	China	01-2020
MT123290	China:Guangdong,Guangzhou	China	02-2020
MT184912	USA	USA	02-2020
MT344951	USA:IN	USA	03-2020
MT325567	USA:FL	USA	03-2020
MT325589	USA:NC	USA	03-2020
MT293188	USA:WA	USA	03-2020
MT259247	USA:WA	USA	03-2020
MT325564	USA:FL	USA	03-2020
MT159709	USA	USA	02-2020
MT262912	USA:WA	USA	03-2020
MT281577	China:Anhui,Fuyang	China	03-2020
MT326082	USA	USA	03-2020
MT326091	USA	USA	03-2020
MT326064	USA	USA	03-2020
MT326025	USA	USA	03-2020
MT293161	USA:WA	USA	03-2020
MT293223	USA:WA	USA	03-2020
MT263455	USA:WA	USA	03-2020
MT308696	USA:MI	USA	03-2020
MT292569	Spain	Europe	03-2020
MT259287	USA:WA	USA	03-2020
MT259270	USA:WA	USA	03-2020
MT246461	USA:WA	USA	03-2020
MT292576	Spain	Europe	03-2020
MT293213	USA:WA	USA	03-2020
MT326165	USA	USA	03-2020
MT263426	USA:WA	USA	03-2020
MT293196	USA:WA	USA	03-2020
MT293156	USA:WA	USA	03-2020
MT345847	USA:WA	USA	03-2020
MT259249	USA:WA	USA	03-2020
MT326174	USA	USA	03-2020
MT326029	USA	USA	03-2020
MT263420	USA:WA	USA	03-2020
MT251972	USA:WA	USA	03-2020
MT325609	USA:UT	USA	03-2020
MT263453	USA:WA	USA	03-2020
MT324062	SouthAfrica:KwaZulu-Natal	Other	03-2020
MT325573	USA:GA	USA	01-2020
MT325574	USA:GA	USA	01-2020
MT326156	USA	USA	03-2020
MT259226	China:Hubei,Wuhan	China	01-2020
MT326147	USA	USA	03-2020
MT293214	USA:WA	USA	03-2020
MT322395	USA:VA	USA	01-2020
MT263460	USA:IL	USA	03-2020
MT295465	USA	USA	03-2020
MT326031	USA	USA	03-2020
MT334544	USA:UT	USA	03-2020
MT262914	USA:WA	USA	03-2020
MT246469	USA:WA	USA	03-2020
MT293178	USA:WA	USA	03-2020
MT263465	USA:WA	USA	03-2020
MT293195	USA:WA	USA	03-2020
MT344963	USA:NC	USA	03-2020
MT259241	USA:WA	USA	03-2020
MT246457	USA:WA	USA	03-2020
MT325605	USA:RI	USA	03-2020
MT322422	USA:VA	USA	01-2020
MT233522	Spain:Valencia	Europe	03-2020
MT345821	USA:WA	USA	03-2020
MT326148	USA	USA	03-2020
MT019529	China:Hubei,Wuhan	China	12-2019
MT345833	USA:WA	USA	03-2020
MT233520	Spain:Valencia	Europe	02-2020
MT322414	USA:VA	USA	01-2020
MT259285	USA:WA	USA	03-2020
MT263392	USA:WA	USA	03-2020
MT263404	USA:WA	USA	03-2020
MT325590	USA:NC	USA	03-2020
MT326049	USA	USA	03-2020
MT263433	USA:IL	USA	03-2020
MT326133	USA	USA	03-2020
MT246464	USA:WA	USA	03-2020
MT344960	USA:RI	USA	03-2020
MT263456	USA:WA	USA	03-2020
MT328035	Greece	Europe	03-2020
MT246471	USA:WA	USA	03-2020
MT263438	USA:WA	USA	03-2020
MT325622	USA:NJ	USA	03-2020
MT106053	USA:CA	USA	02-2020
MT345873	USA:CT	USA	03-2020
MT259263	USA:WA	USA	03-2020
MT325607	USA:SC	USA	03-2020
MT293186	USA:WA	USA	03-2020
MT344955	USA:OH	USA	03-2020
MT326189	USA	USA	03-2020
MT012098	India:KeralaState	Other	01-2020
MT291828	China:Wuhan	China	12-2019
MT259257	USA:WA	USA	03-2020
MT293218	USA:WA	USA	03-2020
MT345861	USA:WA	USA	03-2020
MT246479	USA:WA	USA	03-2020
MT345888	USA:ID	USA	03-2020
MT326167	USA	USA	03-2020
MT325608	USA:SC	USA	03-2020
MT326093	USA	USA	03-2020
MT322417	USA:VA	USA	01-2020
MT293166	USA:WA	USA	03-2020
MT326161	USA	USA	03-2020
MT263446	USA:WA	USA	03-2020
MT292575	Spain	Europe	03-2020
MT159718	USA	USA	02-2020
MT293198	USA:WA	USA	03-2020
MT292582	Spain	Europe	03-2020
MT259246	USA:WA	USA	03-2020
MT326155	USA	USA	03-2020
MT259260	USA:WA	USA	03-2020
MT163717	USA:WA	USA	02-2020
MT259276	USA:WA	USA	03-2020
MT251974	USA:CT	USA	03-2020
MT326106	USA	USA	03-2020
MT263461	USA:WA	USA	03-2020
MT293219	USA:WA	USA	03-2020
MT039888	USA:MA	USA	01-2020
MT259286	USA:WA	USA	03-2020
MT259281	USA:WA	USA	03-2020
MT066156	Italy	Europe	01-2020
MT322412	USA:VA	USA	01-2020
MT326099	USA	USA	03-2020
MT339041	USA:AZ	USA	03-2020
MT325591	USA:NC	USA	03-2020
MT027063	USA:CA	USA	01-2020
MT276331	USA:TX	USA	02-2020
MT152824	USA:SnohomishCounty,WA	USA	02-2020
MT263441	USA:WA	USA	03-2020
MT253707	China:Zhejiang,Hangzhou	China	01-2020
MT344944	USA:CT	USA	03-2020
MT293224	USA:WA	USA	03-2020
MT325611	USA:VA	USA	03-2020
MT263388	USA:WA	USA	03-2020
MT019530	China:Hubei,Wuhan	China	12-2019
MT345811	USA:WA	USA	03-2020
MT326097	USA	USA	03-2020
MT322420	USA:VA	USA	01-2020
MT233526	USA:WA	USA	01-2020
MT246466	USA:WA	USA	03-2020
MT291831	China:Beijing	China	01-2020
MT322394	USA:VA	USA	01-2020
MT326070	USA	USA	03-2020
MT263407	USA:CT	USA	03-2020
MT263434	USA:WA	USA	03-2020
MT293181	USA:WA	USA	03-2020
MT262910	USA:WA	USA	03-2020
MT334570	USA:UT	USA	03-2020
MT259235	USA:WA	USA	03-2020
MT163716	USA:WA	USA	02-2020
MT344962	USA:MN	USA	03-2020
MT304475	SouthKorea	Other	02-2020
MT292572	Spain	Europe	03-2020
MT308694	USA:MI	USA	03-2020
MT263457	USA:WA	USA	03-2020
MT291836	China:Beijing	China	01-2020
MT326024	USA	USA	03-2020
MT322406	USA:VA	USA	01-2020
MT344946	USA:GA	USA	01-2020
MT322408	USA:VA	USA	01-2020
MT276597	Israel	Other	01-2020
MT326068	USA	USA	03-2020
MT322424	USA:VA	USA	01-2020
MT325614	USA:VA	USA	03-2020
MT339040	USA:AZ	USA	03-2020
MT259236	USA:WA	USA	03-2020
MT326092	USA	USA	03-2020
MT253706	China:Zhejiang,Hangzhou	China	01-2020
MT258383	USA:SanFrancisco,CA	USA	03-2020
MT345806	USA:WA	USA	03-2020
MT253702	China:Zhejiang,Hangzhou	China	01-2020
MT293225	USA:WA	USA	03-2020
MT293189	USA:WA	USA	03-2020
MT192773	VietNam:HoChiMinhcity	Other	01-2020
MT325606	USA:SC	USA	03-2020
MT262903	USA:WA	USA	03-2020
MN908947	China	China	12-2019
MT345856	USA:WA	USA	03-2020
MT259255	USA:WA	USA	03-2020
MT322403	USA:VA	USA	01-2020
MT308700	USA:MI	USA	03-2020
MT325618	USA:IA	USA	03-2020
MT293168	USA:WA	USA	03-2020
MT325626	USA:SC	USA	03-2020
MT300186	USA:NorthCarolina	USA	04-2020
MT259240	USA:WA	USA	03-2020
MT345836	USA:WA	USA	03-2020
MT233521	Spain:Valencia	Europe	02-2020
MT326160	USA	USA	03-2020
MT293174	USA:WA	USA	03-2020
MT262898	USA:WA	USA	03-2020
MT263448	USA:WA	USA	03-2020
MT326039	USA	USA	03-2020
MT345858	USA:ID	USA	03-2020
MT293217	USA:WA	USA	03-2020
MT326116	USA	USA	03-2020
MT259269	USA:WA	USA	03-2020
MT293197	USA:WA	USA	03-2020
MT326086	USA	USA	03-2020
MT259256	USA:WA	USA	03-2020
MT246473	USA:WA	USA	03-2020
MT039887	USA:WI	USA	01-2020
MT019533	China:Hubei,Wuhan	China	01-2020
MT326151	USA	USA	03-2020
MT259251	USA:WA	USA	03-2020
MT345852	USA:WA	USA	03-2020
MT326107	USA	USA	03-2020
MT292581	Spain	Europe	02-2020
MT326100	USA	USA	03-2020
MT325636	USA:MA	USA	03-2020
MT066175	Taiwan	Other	01-2020
MT345862	USA:WA	USA	03-2020
MT159713	USA	USA	02-2020
MT263403	USA:WA	USA	03-2020
MT345869	USA:CT	USA	03-2020
MT263429	USA:IL	USA	03-2020
MT334524	USA:UT	USA	03-2020
MT263419	USA:WA	USA	03-2020
MT345867	USA:WA	USA	03-2020
MT322413	USA:VA	USA	01-2020
MT325621	USA:IA	USA	03-2020
MT246476	USA:WA	USA	03-2020
MT325565	USA:FL	USA	03-2020
MT293179	USA:WA	USA	03-2020
MT263445	USA:WA	USA	03-2020
MT334540	USA:UT	USA	03-2020
MT246459	USA:WA	USA	03-2020
MT159710	USA	USA	02-2020
MT326150	USA	USA	03-2020
MT344959	USA:PA	USA	03-2020
MT325610	USA:UT	USA	03-2020
MT027064	USA:CA	USA	01-2020
MT326096	USA	USA	03-2020
MT263444	USA:WA	USA	03-2020
MT259239	USA:WA	USA	03-2020
MN988669	China	China	01-2020
MT293176	USA:WA	USA	03-2020
MT019531	China:Hubei,Wuhan	China	12-2019
MT233523	Spain:Valencia	Europe	03-2020
MT325630	USA:MA	USA	03-2020
MT291829	China:Wuhan	China	12-2019
MT345812	USA:WA	USA	03-2020
MT259252	USA:WA	USA	03-2020
MN997409	USA:AZ	USA	01-2020
MT326089	USA	USA	03-2020
MT345838	USA:WA	USA	03-2020
MT326034	USA	USA	03-2020
MT345882	USA:WA	USA	03-2020
MT262899	USA:WA	USA	03-2020
MT123291	China:Guangzhou	China	01-2020
MT325637	USA:MA	USA	03-2020
MT326125	USA	USA	03-2020
MT163719	USA:WA	USA	03-2020
MT326088	USA	USA	03-2020
MT246472	USA:WA	USA	03-2020
MT192759	Taiwan	Other	01-2020
MT325601	USA:PA	USA	03-2020
MT325632	USA:MA	USA	03-2020
MT263451	USA:WA	USA	03-2020
MT304490	USA:TX	USA	03-2020
MT325604	USA:PA	USA	03-2020
MT263387	USA:WA	USA	03-2020
MT259244	USA:WA	USA	03-2020
MT262901	USA:WA	USA	03-2020
MT258377	USA:SanFrancisco,CA	USA	03-2020
MT293191	USA:WA	USA	03-2020
MT334537	USA:UT	USA	03-2020
MT184913	USA	USA	02-2020
MN996529	China:Wuhan	China	12-2019
MT304474	SouthKorea	Other	02-2020
MT184911	USA	USA	02-2020
MT345881	USA:WA	USA	03-2020
MT293211	USA:WA	USA	03-2020
MT263442	USA:WA	USA	03-2020
MT259284	USA:WA	USA	03-2020
MT326048	USA	USA	03-2020
MT263386	USA:CT	USA	03-2020
MT246487	USA:WA	USA	03-2020
MT345843	USA:WA	USA	03-2020
MT293193	USA:WA	USA	03-2020
MT291832	China:Beijing	China	01-2020
MT188341	USA:MN	USA	03-2020
MT259237	USA:WA	USA	03-2020
MT334547	USA:UT	USA	03-2020
MT259278	USA:WA	USA	03-2020
MT304489	USA:TX	USA	02-2020
MT246475	USA:WA	USA	03-2020
MT246456	USA:WA	USA	03-2020
MT259274	USA:WA	USA	03-2020
MT326185	USA	USA	03-2020
MT326159	USA	USA	03-2020
MT325575	USA:GA	USA	03-2020
MT325587	USA:MD	USA	03-2020
MT263395	USA:WA	USA	03-2020
MT344950	USA:IN	USA	03-2020
MT263425	USA:WA	USA	03-2020
MT325639	USA:MA	USA	03-2020
MT334522	USA:UT	USA	03-2020
MT281530	Iran	Other	03-2020
MT325597	USA:NV	USA	03-2020
MT263401	USA:WA	USA	03-2020
MT246453	USA:WA	USA	03-2020
MT345803	USA:ID	USA	03-2020
MT344948	USA:HI	USA	03-2020
MT345825	USA:WA	USA	03-2020
MT334538	USA:UT	USA	03-2020
MT253699	China:Zhejiang,Hangzhou	China	01-2020
LC529905	Japan	Other	01-2020
MT345835	USA:WA	USA	03-2020
MT326169	USA	USA	03-2020
MT334557	USA:UT	USA	03-2020
MT293192	USA:WA	USA	03-2020
MT293160	USA:WA	USA	03-2020
MT326138	USA	USA	03-2020
LC534418	Japan	Other	02-2020
MT334559	USA:UT	USA	03-2020
MT325568	USA:FL	USA	03-2020
MT345851	USA:WA	USA	03-2020
MT325580	USA:KS	USA	03-2020
MT049951	China:Yunnan	China	01-2020
MT345829	USA:WA	USA	03-2020
MT184907	USA	USA	02-2020
MT135043	China:Beijing	China	01-2020
MT293204	USA:WA	USA	03-2020
MT345874	USA:CT	USA	03-2020
MT345878	USA:OR	USA	03-2020
MT322419	USA:VA	USA	01-2020
MT325623	USA:SC	USA	03-2020
MT322405	USA:VA	USA	01-2020
MT263074	Peru	Other	03-2020
MT326076	USA	USA	03-2020
MT326191	USA	USA	03-2020
MT093631	China	China	01-2020
MT325615	USA:IA	USA	03-2020
MT326051	USA	USA	03-2020
MT326087	USA	USA	03-2020
MT262909	USA:WA	USA	03-2020
MT326071	USA	USA	03-2020
MT251979	USA:WA	USA	03-2020
MT293180	USA:WA	USA	03-2020
MT293182	USA:WA	USA	03-2020
MT106054	USA:TX	USA	02-2020
MT334523	USA:UT	USA	03-2020
MT326036	USA	USA	03-2020
MT259243	USA:WA	USA	03-2020
MT259245	USA:WA	USA	03-2020
MT326023	USA	USA	03-2020
MT198652	Spain:Valencia	Europe	03-2020
MT304476	SouthKorea	Other	02-2020
MT325576	USA:IA	USA	03-2020
MT246488	USA:WA	USA	03-2020
MT293200	USA:WA	USA	03-2020
MT293165	USA:WA	USA	03-2020
MT253704	China:Zhejiang,Hangzhou	China	01-2020
MT263383	USA:WA	USA	03-2020
MN994468	USA:CA	USA	01-2020
MT345828	USA:ID	USA	03-2020
MT262907	USA:WA	USA	03-2020
MT159712	USA	USA	02-2020
MT253710	China:Zhejiang,Hangzhou	China	01-2020
MT345868	USA:CT	USA	03-2020
MT325620	USA:IA	USA	03-2020
MT163718	USA:WA	USA	02-2020
MT044258	USA:CA	USA	01-2020
MT326063	USA	USA	03-2020
MT246481	USA:WA	USA	03-2020
MT344949	USA:HI	USA	03-2020
MT259279	USA:WA	USA	03-2020
MT192772	VietNam:HoChiMinhcity	Other	01-2020
MT345884	USA:ID	USA	03-2020
MT263405	USA:WA	USA	03-2020
MT262913	USA:WA	USA	03-2020
MT159721	USA	USA	02-2020
MT326102	USA	USA	03-2020
MT259229	China:Hubei,Wuhan	China	01-2020
MT326127	USA	USA	03-2020
MT044257	USA:IL	USA	01-2020
MT251980	USA:WA	USA	03-2020
MT246465	USA:WA	USA	03-2020
MT246667	USA:WA	USA	01-2020
MT293187	USA:WA	USA	03-2020
MT334569	USA:UT	USA	03-2020
MT344956	USA:OH	USA	03-2020
MT345886	USA:ID	USA	03-2020
MT322399	USA:VA	USA	01-2020
MT304488	USA:RI	USA	03-2020
MT159714	USA	USA	02-2020
MT328034	Greece	Europe	03-2020
MT345801	USA:WA	USA	03-2020
MT259248	USA:CT	USA	03-2020
MT263440	USA:WA	USA	03-2020
MT263432	USA:WA	USA	03-2020
MT246480	USA:WA	USA	03-2020
MT184910	USA	USA	02-2020
MT253709	China:Zhejiang,Hangzhou	China	01-2020
MT293209	USA:WA	USA	03-2020
MT334535	USA:UT	USA	03-2020
MT322397	USA:VA	USA	01-2020
MT325635	USA:MA	USA	03-2020
MT326170	USA	USA	03-2020
MT308702	USA:NC	USA	01-2020
MT325638	USA:MA	USA	03-2020
MT263468	USA:WA	USA	03-2020
MT246450	USA:WA	USA	03-2020
MT039873	China:Hangzhou	China	01-2020
MT344953	USA:MD	USA	03-2020
MT263443	USA:WA	USA	03-2020
MT326113	USA	USA	03-2020
MT293169	USA:WA	USA	03-2020
MT293216	USA:WA	USA	03-2020
MT259271	USA:WA	USA	03-2020
MT345849	USA:WA	USA	03-2020
MT334533	USA:UT	USA	03-2020
MT326111	USA	USA	03-2020
MT325598	USA:OH	USA	03-2020
MT326144	USA	USA	03-2020
MT077125	Italy	Europe	01-2020
MT259261	USA:WA	USA	03-2020
MT258379	USA:SanFrancisco,CA	USA	03-2020
MT293164	USA:WA	USA	03-2020
MT258378	USA:SanFrancisco,CA	USA	03-2020
MT263382	USA:WA	USA	03-2020
MT326121	USA	USA	03-2020
MT322404	USA:VA	USA	01-2020
MT326085	USA	USA	03-2020
MT344961	USA:NV	USA	03-2020
MT263385	USA:WA	USA	03-2020
MT259253	USA:WA	USA	03-2020
MT263415	USA:MN	USA	03-2020
MT345808	USA:WA	USA	03-2020
MT259265	USA:WA	USA	03-2020
MT308693	USA:MI	USA	03-2020
MT251976	USA:WA	USA	03-2020
MT326164	USA	USA	03-2020
MT259242	USA:CT	USA	03-2020
MT293222	USA:WA	USA	03-2020
MT259262	USA:WA	USA	03-2020
MT326035	USA	USA	03-2020
MT325588	USA:MO	USA	03-2020
MT326030	USA	USA	03-2020
MT293162	USA:WA	USA	03-2020
MT259259	USA:WA	USA	03-2020
MT322409	USA:VA	USA	01-2020
MT325625	USA:SC	USA	03-2020
MT263449	USA:WA	USA	03-2020
MT325592	USA:NE	USA	03-2020
MT345872	USA:ID	USA	03-2020
MT304481	USA:GA	USA	03-2020
MT293157	USA:WA	USA	03-2020
MT246462	USA:WA	USA	03-2020
MT345860	USA:WA	USA	03-2020
MT226610	China	China	01-2020
MT334527	USA:UT	USA	03-2020
MT334530	USA:UT	USA	03-2020
MT325633	USA:MA	USA	03-2020
MT291826	China:Wuhan	China	12-2019
MT293207	USA:WA	USA	03-2020
MT304485	USA:NH	USA	03-2020
MT334573	USA:UT	USA	03-2020
MT259275	USA:WA	USA	03-2020
MT027062	USA:CA	USA	01-2020
MT123293	China:Guangzhou	China	01-2020
MT326171	USA	USA	03-2020
MT345814	USA:WA	USA	03-2020
MT326129	USA	USA	03-2020
MT263400	USA:WA	USA	03-2020
MT326061	USA	USA	03-2020
MT263459	USA:WA	USA	03-2020
MT292570	Spain	Europe	03-2020
MT192765	USA:CA,SanDiegoCounty	USA	03-2020
MT345815	USA:WA	USA	03-2020
MT276324	USA:CA	USA	02-2020
MT345840	USA:WA	USA	03-2020
MT293201	USA:WA	USA	03-2020
MT293203	USA:WA	USA	03-2020
MT328033	Greece	Europe	03-2020
MT345844	USA:WA	USA	03-2020
MT263381	USA:WA	USA	03-2020
MT326044	USA	USA	03-2020
MT072688	Nepal	Other	01-2020
MT308692	USA:MI	USA	03-2020
MT263469	USA:WA	USA	03-2020
MT093571	Sweden	Europe	02-2020
MT293210	USA:WA	USA	03-2020
MT293163	USA:WA	USA	03-2020
MT345875	USA:ID	USA	03-2020
MT291834	China:Beijing	China	01-2020
MT326175	USA	USA	03-2020
MT326078	USA	USA	03-2020
MT293159	USA:WA	USA	03-2020
MT263430	USA:WA	USA	03-2020
MT263421	USA:WA	USA	03-2020
MT263399	USA:WA	USA	03-2020
MT259231	China:Hubei,Wuhan	China	01-2020
MT345870	USA:CT	USA	03-2020
MT263393	USA:WA	USA	03-2020
MT326166	USA	USA	03-2020
MT345798	USA:WA	USA	03-2020
MT293212	USA:WA	USA	03-2020
MT326059	USA	USA	03-2020
MT326168	USA	USA	03-2020
MT293199	USA:WA	USA	03-2020
MT039874	China	China	01-2020
MT019532	China:Hubei,Wuhan	China	12-2019
MT188340	USA:MN	USA	03-2020
MT259273	USA:WA	USA	03-2020
MT326052	USA	USA	03-2020
MT326128	USA	USA	03-2020
MT325571	USA:GA	USA	01-2020
MT246485	USA:WA	USA	03-2020
MT326065	USA	USA	03-2020
MT263390	USA:WA	USA	03-2020
MT326058	USA	USA	03-2020
MT345824	USA:WA	USA	03-2020
MT334545	USA:UT	USA	03-2020
MT240479	Pakistan:Gilgit	Other	03-2020
MT308697	USA:MI	USA	03-2020
MT159716	USA	USA	02-2020
MT159720	USA	USA	02-2020
MT276325	USA:WA	USA	02-2020
MT293173	USA:WA	USA	03-2020
MT020880	USA:WA	USA	01-2020
MT322418	USA:VA	USA	01-2020
MT276598	Israel	Other	01-2020
MT253705	China:Zhejiang,Hangzhou	China	01-2020
MT304486	USA:NY	USA	03-2020
MT326135	USA	USA	03-2020
MT263391	USA:WA	USA	03-2020
MT345823	USA:WA	USA	03-2020
MT251975	USA:WA	USA	03-2020
MT292571	Spain	Europe	03-2020
MT263417	USA:WA	USA	03-2020
MT159707	USA	USA	02-2020
MT326190	USA	USA	03-2020
MT322400	USA:VA	USA	01-2020
MT246470	USA:WA	USA	03-2020
MT326118	USA	USA	03-2020
MT259258	USA:MN	USA	03-2020
MT325586	USA:MA	USA	03-2020
MT159706	USA	USA	02-2020
MT345841	USA:WA	USA	03-2020
MT246455	USA:WA	USA	03-2020
MT246452	USA:WA	USA	03-2020
MT263402	USA:WA	USA	03-2020
MT246483	USA:WA	USA	03-2020
MT345848	USA:WA	USA	03-2020
MT326117	USA	USA	03-2020
MT325628	USA:VA	USA	03-2020
MT262897	USA:WA	USA	03-2020
MT246460	USA:WA	USA	03-2020
MT320538	France	Europe	01-2020
MT345854	USA:WA	USA	03-2020
MT246468	USA:WA	USA	03-2020
MT334531	USA:UT	USA	03-2020
MT334554	USA:UT	USA	03-2020
MT326179	USA	USA	03-2020
MT262911	USA:WA	USA	03-2020
MT259282	USA:WA	USA	03-2020
MT345809	USA:WA	USA	03-2020
MT345887	USA:ID	USA	03-2020
MT325582	USA:MA	USA	03-2020
MT262906	USA:WA	USA	03-2020
MT325563	USA:DC	USA	03-2020
MT293185	USA:WA	USA	03-2020
MT263418	USA:WA	USA	03-2020
MT259228	China:Hubei,Wuhan	China	01-2020
MT325603	USA:PA	USA	03-2020
MT326109	USA	USA	03-2020
MT293177	USA	USA	03-2020
MT253696	China:Zhejiang,Hangzhou	China	01-2020
MT066176	Taiwan	Other	02-2020
MT135044	China:Beijing	China	01-2020
MN996530	China:Wuhan	China	12-2019
MT345819	USA:WA	USA	03-2020
MT233519	Spain:Valencia	Europe	02-2020
MN988668	China	China	01-2020
MN996528	China:Wuhan	China	12-2019
MT246474	USA:WA	USA	03-2020
MT326123	USA	USA	03-2020
MT326094	USA	USA	03-2020
MT292577	Spain	Europe	03-2020
MT304477	USA:AZ	USA	03-2020
MT198651	Spain:Valencia	Europe	03-2020
MT263439	USA:WA	USA	03-2020
MT326055	USA	USA	03-2020
MT304483	USA:IL	USA	03-2020
MT251977	USA:WA	USA	03-2020
MN938384	China:Shenzhen	China	01-2020
MT293205	USA:WA	USA	03-2020
MT293175	USA:WA	USA	03-2020
MT326124	USA	USA	03-2020
MT256924	Colombia:Antioquia	Other	03-2020
MT251973	USA:WA	USA	03-2020
MT295464	USA	USA	03-2020
MT259277	USA:WA	USA	03-2020
MT322421	USA:VA	USA	01-2020
MT259230	China:Hubei,Wuhan	China	01-2020
MT259238	USA:WA	USA	03-2020
MT262904	USA:WA	USA	03-2020
MT334542	USA:UT	USA	03-2020
MT276326	USA:GA	USA	02-2020
MT246463	USA:WA	USA	03-2020
MT326046	USA	USA	03-2020
MT328032	Greece	Europe	03-2020
MT293183	USA:WA	USA	03-2020
MT263397	USA:WA	USA	03-2020
MT259264	USA:WA	USA	03-2020
MT258381	USA:SanFrancisco,CA	USA	03-2020
MT325595	USA:NH	USA	03-2020
MT135042	China:Beijing	China	01-2020
MT263437	USA:WA	USA	03-2020
MN996527	China:Wuhan	China	12-2019
MT325619	USA:IA	USA	03-2020
MT263466	USA:WA	USA	03-2020
MT334550	USA:UT	USA	03-2020
MT163720	USA:WA	USA	03-2020
MT118835	USA:CA	USA	02-2020
MT292578	Spain	Europe	03-2020
MT345846	USA:WA	USA	03-2020
MT308704	USA:NC	USA	01-2020
MT345871	USA:ID	USA	03-2020
MT325562	USA:AZ	USA	03-2020
MT253700	China:Zhejiang,Hangzhou	China	01-2020
MT291827	China:Wuhan	China	12-2019
MT334525	USA:UT	USA	03-2020
MT326083	USA	USA	03-2020
MT326180	USA	USA	03-2020
MT326067	USA	USA	03-2020
MT106052	USA:CA	USA	02-2020
MT263447	USA:WA	USA	03-2020
MT304479	USA:GA	USA	03-2020
MT263398	USA:WA	USA	03-2020
MT293194	USA:WA	USA	03-2020
MT326084	USA	USA	03-2020
MT263411	USA:CT	USA	03-2020
MT253708	China:Zhejiang,Hangzhou	China	01-2020
MT326028	USA	USA	03-2020
MT345853	USA:WA	USA	03-2020
MT325596	USA:NJ	USA	03-2020
MT322407	USA:VA	USA	01-2020
MT325570	USA:GA	USA	03-2020
MT326053	USA	USA	03-2020
MT159717	USA	USA	02-2020
MT326136	USA	USA	03-2020
MT345857	USA:ID	USA	03-2020
MT259250	USA:WA	USA	03-2020
MT263384	USA:WA	USA	03-2020
MT326187	USA	USA	03-2020
MN994467	USA:CA	USA	01-2020
MT344945	USA:GA	USA	03-2020
MT050493	India:KeralaState	Other	01-2020
MT322410	USA:VA	USA	01-2020
MT325561	USA:AZ	USA	03-2020
MN985325	USA	USA	01-2020
MT322411	USA:VA	USA	01-2020
MN988713	USA:Illinois	USA	01-2020
MT326140	USA	USA	03-2020
MT258380	USA:SanFrancisco,CA	USA	03-2020
MT262908	USA:WA	USA	03-2020
MT163721	USA:WA	USA	03-2020
MT345830	USA:WA	USA	03-2020
MT325624	USA:SC	USA	03-2020
MT345842	USA:WA	USA	03-2020
MT325599	USA:PA	USA	03-2020
MT344954	USA:MN	USA	03-2020
MT326075	USA	USA	03-2020
MT334561	USA:UT	USA	03-2020
MT326162	USA	USA	03-2020
MT339039	USA:AZ	USA	03-2020
MT325640	USA:MA	USA	03-2020
MT253698	China:Zhejiang,Hangzhou	China	01-2020
MT345834	USA:WA	USA	03-2020
MT291833	China:Beijing	China	01-2020
MT020781	Finland	Europe	01-2020
MT345805	USA:WA	USA	03-2020
MT325577	USA:IL	USA	03-2020
MT276329	USA:FL	USA	02-2020
MT345826	USA:WA	USA	03-2020
MT293215	USA:WA	USA	03-2020
MT251978	USA:WA	USA	03-2020
MT276323	USA:RI	USA	02-2020
MT304478	USA:FL	USA	03-2020
MT334539	USA:UT	USA	03-2020
MT325579	USA:IN	USA	03-2020
MT326120	USA	USA	03-2020
MT246482	USA:WA	USA	03-2020
MT320891	Iran	Other	03-2020
MT263452	USA:WA	USA	03-2020
MT325612	USA:VA	USA	03-2020
MT123292	China:Guangzhou	China	01-2020
MT326184	USA	USA	03-2020
MT263389	USA:WA	USA	03-2020
MT322423	USA:VA	USA	01-2020
MT325629	USA:MA	USA	03-2020
MT039890	SouthKorea	Other	01-2020
MT253697	China:Zhejiang,Hangzhou	China	01-2020
MT246478	USA:WA	USA	03-2020
MT263454	USA:WA	USA	03-2020
MT293184	USA:WA	USA	03-2020
MT126808	Brazil	Other	02-2020
MT322415	USA:VA	USA	01-2020
MT259266	USA:WA	USA	03-2020
MT345817	USA:ID	USA	03-2020
MT259227	China:Hubei,Wuhan	China	01-2020
MT159719	USA	USA	02-2020
MT259283	USA:WA	USA	03-2020
MT263464	USA:WA	USA	03-2020
MT344952	USA:IN	USA	03-2020
MT334563	USA:UT	USA	03-2020
MT246449	USA:WA	USA	03-2020
MT345883	USA:WA	USA	03-2020
MT159708	USA	USA	02-2020
MT184909	USA	USA	02-2020
MT246486	USA:WA	USA	03-2020
MT326081	USA	USA	03-2020
MT325602	USA:PA	USA	03-2020
MT326130	USA	USA	03-2020
MT326069	USA	USA	03-2020
MT292579	Spain	Europe	03-2020
MT327745	Turkey	Other	03-2020
MT259267	USA:WA	USA	03-2020
MT263414	USA:WA	USA	03-2020
MT326181	USA	USA	03-2020
MT326149	USA	USA	03-2020
LC534419	Japan	Other	03-2020
MT326054	USA	USA	03-2020
MT292580	Spain	Europe	02-2020
MT326027	USA	USA	03-2020
MT263424	USA:WA	USA	03-2020
MT263394	USA:WA	USA	03-2020
MT325613	USA:VA	USA	03-2020
MT325631	USA:MA	USA	03-2020
MT184908	USA	USA	02-2020
MT334532	USA:UT	USA	03-2020
MT334552	USA:UT	USA	03-2020
MT291835	China:Beijing	China	01-2020
MT259268	USA:WA	USA	03-2020
MT345885	USA:ID	USA	03-2020
MT345859	USA:WA	USA	03-2020
MT326152	USA	USA	03-2020
MT334541	USA:UT	USA	03-2020
MT334556	USA:UT	USA	03-2020
MT326104	USA	USA	03-2020
MT253703	China:Zhejiang,Hangzhou	China	01-2020
MT263435	USA:WA	USA	03-2020
MT326103	USA	USA	03-2020
MT334534	USA:UT	USA	03-2020
MT308695	USA:MI	USA	03-2020
MT326139	USA	USA	03-2020
MT293220	USA:WA	USA	03-2020
MT263427	USA:WA	USA	03-2020
MT135041	China:Beijing	China	01-2020
MT345879	USA:ID	USA	03-2020
MT263409	USA:WA	USA	03-2020
MT326042	USA	USA	03-2020
MT326041	USA	USA	03-2020
MT292574	Spain	Europe	03-2020
MT345877	USA:ID	USA	03-2020
MT326066	USA	USA	03-2020
MT345855	USA:WA	USA	03-2020
MT262993	Pakistan:KPK	Other	03-2020
MT325566	USA:FL	USA	03-2020
MT188339	USA:MN	USA	03-2020
MT304484	USA:NH	USA	02-2020
MT326158	USA	USA	03-2020
MT293167	USA:WA	USA	03-2020
MT263410	USA:WA	USA	03-2020
MT259272	USA:WA	USA	03-2020
MT276330	USA:FL	USA	02-2020
MT304487	USA:OR	USA	03-2020
MT293158	USA:WA	USA	03-2020
MT344947	USA:GA	USA	01-2020
MT326134	USA	USA	03-2020
MT334548	USA:UT	USA	03-2020
