# Supplementary material for: Learning vector quantization as an interpretable classifier for the detection of SARS-CoV-2 types based on their RNA sequences
Source: Neural Comput Appl. 2021 Apr 27;34(1):67–78. doi: 10.1007/s00521-021-06018-2 (PMC8076884; doi:10.1007/s00521-021-06018-2)
Supplement: Supplementary file 3 — Supplementary material 3 (XLSX 10 KB) [file 521_2021_6018_MOESM3_ESM.xlsx]

## Sheet: Tabelle1
histogram dimension	3mer - cooding
1	AAA
2	AAC
3	AAG
4	AAT
5	ACA
6	ACC
7	ACG
8	ACT
9	AGA
10	AGC
11	AGG
12	AGT
13	ATA
14	ATC
15	ATG
16	ATT
17	CAA
18	CAC
19	CAG
20	CAT
21	CCA
22	CCC
23	CCG
24	CCT
25	CGA
26	CGC
27	CGG
28	CGT
29	CTA
30	CTC
31	CTG
32	CTT
33	GAA
34	GAC
35	GAG
36	GAT
37	GCA
38	GCC
39	GCG
40	GCT
41	GGA
42	GGC
43	GGG
44	GGT
45	GTA
46	GTC
47	GTG
48	GTT
49	TAA
50	TAC
51	TAG
52	TAT
53	TCA
54	TCC
55	TCG
56	TCT
57	TGA
58	TGC
59	TGG
60	TGT
61	TTA
62	TTC
63	TTG
64	TTT
