# Supplementary material for: Learning vector quantization as an interpretable classifier for the detection of SARS-CoV-2 types based on their RNA sequences
Source: Neural Comput Appl. 2021 Apr 27;34(1):67–78. doi: 10.1007/s00521-021-06018-2 (PMC8076884; doi:10.1007/s00521-021-06018-2)
Supplement: Supplementary file 4 — Supplementary material 4 (XLSX 25KB) [file 521_2021_6018_MOESM4_ESM.xlsx]

## Sheet: N_D
accession_number	types
NC_045512	2		1 = A
MT263412	rejected		2 = B
MT334526	rejected		3 = C
MT263428	2
MT345865	2
MT326177	rejected
MT293190	rejected
MT292573	1
MT121215	2
MT253701	2
MT246490	rejected
MT293172	rejected
MT334529	2
MT262896	1
MT159715	2
MT325616	2
MT263436	rejected
MT276327	2
MT263408	2
MT326090	2
MT345876	rejected
MT326154	2
MT334572	rejected
MT345799	rejected
MT326105	rejected
MT345822	rejected
MT263423	rejected
MT325584	2
MT326153	1
MT345832	3
MT344957	2
MT325627	2
MT263396	1
MT345827	rejected
MT326040	1
MT262915	1
MT256917	rejected
MT326137	rejected
MT322416	rejected
MT259254	1
MT325578	1
MT308699	rejected
MT293221	rejected
MT262916	1
MT263467	2
MT322398	2
MT020881	1
MT322401	2
MT326098	rejected
MT304480	1
MT326132	2
MT263458	rejected
MT246458	rejected
MT159711	2
MT263422	rejected
MT334536	rejected
MT326112	3
MT326074	rejected
MT326056	rejected
MT263416	1
MT293202	rejected
MT325594	rejected
MT246451	2
MT325585	2
MT334546	2
MT293171	rejected
MT325569	rejected
MT326110	rejected
MT293208	rejected
MT345802	rejected
MT326119	rejected
MT304482	2
MT263413	2
MT259280	rejected
MT159722	2
MT345880	rejected
MT325617	rejected
MT308698	rejected
MT159705	2
MT322396	rejected
MT262900	1
MT276328	2
MT325572	1
MT246489	1
MT263463	1
MT246454	3
MT345816	2
MT258382	rejected
MT246467	2
MT246484	rejected
MT325634	rejected
MT326178	2
MT007544	3
MT263406	rejected
MT325600	2
MT334543	rejected
MN996531	2
MT326172	rejected
MT322402	rejected
MT325581	rejected
MT262905	1
MT291830	rejected
MT325583	2
MT263431	2
MT344958	2
MT308703	rejected
MT345850	rejected
MT263450	rejected
MT262902	1
MT293206	rejected
MT325593	2
MT263462	rejected
MT304491	2
MT198653	rejected
MT326163	rejected
MT326095	rejected
MT246477	1
MT326182	rejected
MT293170	rejected
MT345866	rejected
MN975262	1
MT123290	2
MT184912	2
MT344951	2
MT325567	rejected
MT325589	2
MT293188	rejected
MT259247	1
MT325564	2
MT159709	2
MT262912	1
MT281577	3
MT326082	2
MT326091	rejected
MT326064	rejected
MT326025	rejected
MT293161	rejected
MT293223	rejected
MT263455	rejected
MT308696	rejected
MT292569	2
MT259287	rejected
MT259270	rejected
MT246461	rejected
MT292576	rejected
MT293213	2
MT326165	3
MT263426	rejected
MT293196	2
MT293156	1
MT345847	rejected
MT259249	2
MT326174	rejected
MT326029	2
MT263420	rejected
MT251972	1
MT325609	1
MT263453	rejected
MT324062	rejected
MT325573	rejected
MT325574	1
MT326156	1
MT259226	rejected
MT326147	rejected
MT293214	rejected
MT322395	1
MT263460	rejected
MT295465	rejected
MT326031	rejected
MT334544	rejected
MT262914	1
MT246469	1
MT293178	rejected
MT263465	2
MT293195	2
MT344963	2
MT259241	1
MT246457	1
MT325605	2
MT322422	2
MT233522	rejected
MT345821	2
MT326148	rejected
MT019529	2
MT345833	rejected
MT233520	rejected
MT322414	rejected
MT259285	3
MT263392	rejected
MT263404	rejected
MT325590	2
MT326049	rejected
MT263433	2
MT326133	2
MT246464	1
MT344960	rejected
MT263456	rejected
MT328035	2
MT246471	rejected
MT263438	2
MT325622	2
MT106053	2
MT345873	2
MT259263	rejected
MT325607	rejected
MT293186	1
MT344955	2
MT326189	rejected
MT012098	rejected
MT291828	2
MT259257	1
MT293218	1
MT345861	rejected
MT246479	rejected
MT345888	2
MT326167	2
MT325608	1
MT326093	rejected
MT322417	rejected
MT293166	1
MT326161	rejected
MT263446	rejected
MT292575	2
MT159718	2
MT293198	rejected
MT292582	rejected
MT259246	rejected
MT326155	rejected
MT259260	2
MT163717	1
MT259276	rejected
MT251974	2
MT326106	rejected
MT263461	rejected
MT293219	rejected
MT039888	2
MT259286	rejected
MT259281	2
MT066156	3
MT322412	1
MT326099	rejected
MT339041	2
MT325591	1
MT027063	2
MT276331	2
MT152824	1
MT263441	rejected
MT253707	2
MT344944	rejected
MT293224	2
MT325611	2
MT263388	rejected
MT019530	2
MT345811	2
MT326097	rejected
MT322420	2
MT233526	1
MT246466	1
MT291831	rejected
MT322394	1
MT326070	2
MT263407	rejected
MT263434	rejected
MT293181	1
MT262910	1
MT334570	rejected
MT259235	rejected
MT163716	rejected
MT344962	2
MT304475	3
MT292572	3
MT308694	rejected
MT263457	rejected
MT291836	1
MT326024	rejected
MT322406	2
MT344946	2
MT322408	1
MT276597	2
MT326068	2
MT322424	rejected
MT325614	rejected
MT339040	rejected
MT259236	rejected
MT326092	rejected
MT253706	2
MT258383	2
MT345806	rejected
MT253702	2
MT293225	1
MT293189	2
MT192773	2
MT325606	1
MT262903	1
MN908947	2
MT345856	rejected
MT259255	rejected
MT322403	1
MT308700	rejected
MT325618	rejected
MT293168	rejected
MT325626	2
MT300186	rejected
MT259240	rejected
MT345836	1
MT233521	rejected
MT326160	2
MT293174	rejected
MT262898	1
MT263448	rejected
MT326039	rejected
MT345858	rejected
MT293217	rejected
MT326116	1
MT259269	rejected
MT293197	rejected
MT326086	rejected
MT259256	rejected
MT246473	rejected
MT039887	2
MT019533	2
MT326151	rejected
MT259251	2
MT345852	rejected
MT326107	rejected
MT292581	rejected
MT326100	1
MT325636	2
MT066175	1
MT345862	rejected
MT159713	2
MT263403	rejected
MT345869	2
MT263429	2
MT334524	rejected
MT263419	1
MT345867	1
MT322413	rejected
MT325621	rejected
MT246476	rejected
MT325565	2
MT293179	1
MT263445	2
MT334540	2
MT246459	rejected
MT159710	2
MT326150	rejected
MT344959	2
MT325610	rejected
MT027064	2
MT326096	rejected
MT263444	1
MT259239	rejected
MN988669	2
MT293176	2
MT019531	2
MT233523	1
MT325630	2
MT291829	rejected
MT345812	rejected
MT259252	1
MN997409	1
MT326089	2
MT345838	rejected
MT326034	1
MT345882	2
MT262899	1
MT123291	2
MT325637	2
MT326125	rejected
MT163719	1
MT326088	1
MT246472	rejected
MT192759	2
MT325601	2
MT325632	2
MT263451	3
MT304490	rejected
MT325604	2
MT263387	rejected
MT259244	rejected
MT262901	1
MT258377	rejected
MT293191	rejected
MT334537	rejected
MT184913	2
MN996529	2
MT304474	3
MT184911	2
MT345881	2
MT293211	rejected
MT263442	2
MT259284	rejected
MT326048	2
MT263386	rejected
MT246487	rejected
MT345843	rejected
MT293193	rejected
MT291832	1
MT188341	rejected
MT259237	1
MT334547	rejected
MT259278	rejected
MT304489	2
MT246475	1
MT246456	1
MT259274	rejected
MT326185	rejected
MT326159	2
MT325575	1
MT325587	2
MT263395	rejected
MT344950	2
MT263425	1
MT325639	2
MT334522	rejected
MT281530	rejected
MT325597	rejected
MT263401	rejected
MT246453	2
MT345803	2
MT344948	rejected
MT345825	2
MT334538	1
MT253699	2
LC529905	2
MT345835	rejected
MT326169	2
MT334557	rejected
MT293192	1
MT293160	rejected
MT326138	rejected
LC534418	2
MT334559	rejected
MT325568	rejected
MT345851	rejected
MT325580	2
MT049951	1
MT345829	rejected
MT184907	2
MT135043	1
MT293204	2
MT345874	2
MT345878	2
MT322419	rejected
MT325623	1
MT322405	2
MT263074	rejected
MT326076	rejected
MT326191	2
MT093631	2
MT325615	2
MT326051	rejected
MT326087	rejected
MT262909	1
MT326071	2
MT251979	2
MT293180	rejected
MT293182	rejected
MT106054	1
MT334523	rejected
MT326036	2
MT259243	2
MT259245	rejected
MT326023	rejected
MT198652	1
MT304476	3
MT325576	rejected
MT246488	rejected
MT293200	rejected
MT293165	rejected
MT253704	2
MT263383	rejected
MN994468	3
MT345828	rejected
MT262907	1
MT159712	2
MT253710	2
MT345868	2
MT325620	rejected
MT163718	1
MT044258	2
MT326063	2
MT246481	2
MT344949	1
MT259279	rejected
MT192772	2
MT345884	rejected
MT263405	rejected
MT262913	1
MT159721	2
MT326102	rejected
MT259229	rejected
MT326127	2
MT044257	1
MT251980	rejected
MT246465	rejected
MT246667	1
MT293187	1
MT334569	rejected
MT344956	2
MT345886	rejected
MT322399	rejected
MT304488	2
MT159714	2
MT328034	rejected
MT345801	2
MT259248	rejected
MT263440	1
MT263432	2
MT246480	2
MT184910	2
MT253709	2
MT293209	2
MT334535	rejected
MT322397	1
MT325635	2
MT326170	rejected
MT308702	rejected
MT325638	2
MT263468	rejected
MT246450	rejected
MT039873	2
MT344953	rejected
MT263443	rejected
MT326113	2
MT293169	rejected
MT293216	1
MT259271	rejected
MT345849	rejected
MT334533	1
MT326111	rejected
MT325598	2
MT326144	rejected
MT077125	3
MT259261	2
MT258379	2
MT293164	2
MT258378	rejected
MT263382	2
MT326121	rejected
MT322404	1
MT326085	rejected
MT344961	2
MT263385	2
MT259253	rejected
MT263415	2
MT345808	rejected
MT259265	rejected
MT308693	rejected
MT251976	2
MT326164	rejected
MT259242	rejected
MT293222	2
MT259262	rejected
MT326035	rejected
MT325588	2
MT326030	rejected
MT293162	2
MT259259	rejected
MT322409	1
MT325625	1
MT263449	rejected
MT325592	2
MT345872	rejected
MT304481	1
MT293157	2
MT246462	rejected
MT345860	2
MT226610	rejected
MT334527	rejected
MT334530	rejected
MT325633	2
MT291826	rejected
MT293207	2
MT304485	2
MT334573	rejected
MT259275	1
MT027062	2
MT123293	rejected
MT326171	2
MT345814	rejected
MT326129	2
MT263400	rejected
MT326061	rejected
MT263459	rejected
MT292570	2
MT192765	2
MT345815	rejected
MT276324	2
MT345840	1
MT293201	2
MT293203	rejected
MT328033	rejected
MT345844	rejected
MT263381	rejected
MT326044	rejected
MT072688	2
MT308692	rejected
MT263469	rejected
MT093571	3
MT293210	1
MT293163	1
MT345875	rejected
MT291834	1
MT326175	rejected
MT326078	rejected
MT293159	rejected
MT263430	1
MT263421	1
MT263399	1
MT259231	rejected
MT345870	2
MT263393	rejected
MT326166	rejected
MT345798	2
MT293212	rejected
MT326059	rejected
MT326168	rejected
MT293199	rejected
MT039874	2
MT019532	2
MT188340	2
MT259273	rejected
MT326052	1
MT326128	2
MT325571	1
MT246485	rejected
MT326065	2
MT263390	rejected
MT326058	2
MT345824	2
MT334545	rejected
MT240479	rejected
MT308697	rejected
MT159716	2
MT159720	rejected
MT276325	2
MT293173	2
MT020880	1
MT322418	rejected
MT276598	rejected
MT253705	2
MT304486	2
MT326135	rejected
MT263391	rejected
MT345823	rejected
MT251975	rejected
MT292571	1
MT263417	rejected
MT159707	2
MT326190	rejected
MT322400	rejected
MT246470	rejected
MT326118	2
MT259258	rejected
MT325586	2
MT159706	2
MT345841	1
MT246455	1
MT246452	rejected
MT263402	2
MT246483	rejected
MT345848	rejected
MT326117	rejected
MT325628	rejected
MT262897	1
MT246460	rejected
MT320538	2
MT345854	2
MT246468	1
MT334531	rejected
MT334554	rejected
MT326179	rejected
MT262911	1
MT259282	rejected
MT345809	rejected
MT345887	2
MT325582	2
MT262906	1
MT325563	1
MT293185	rejected
MT263418	1
MT259228	rejected
MT325603	2
MT326109	rejected
MT293177	1
MT253696	2
MT066176	2
MT135044	1
MN996530	2
MT345819	rejected
MT233519	1
MN988668	2
MN996528	2
MT246474	rejected
MT326123	rejected
MT326094	rejected
MT292577	rejected
MT304477	rejected
MT198651	rejected
MT263439	2
MT326055	rejected
MT304483	2
MT251977	rejected
MN938384	1
MT293205	2
MT293175	2
MT326124	rejected
MT256924	rejected
MT251973	2
MT295464	1
MT259277	rejected
MT322421	2
MT259230	2
MT259238	rejected
MT262904	1
MT334542	2
MT276326	rejected
MT246463	rejected
MT326046	2
MT328032	2
MT293183	rejected
MT263397	rejected
MT259264	2
MT258381	rejected
MT325595	2
MT135042	1
MT263437	rejected
MN996527	2
MT325619	rejected
MT263466	rejected
MT334550	rejected
MT163720	rejected
MT118835	2
MT292578	2
MT345846	2
MT308704	rejected
MT345871	rejected
MT325562	1
MT253700	2
MT291827	2
MT334525	rejected
MT326083	rejected
MT326180	rejected
MT326067	2
MT106052	1
MT263447	rejected
MT304479	rejected
MT263398	2
MT293194	2
MT326084	rejected
MT263411	2
MT253708	2
MT326028	1
MT345853	rejected
MT325596	rejected
MT322407	1
MT325570	1
MT326053	rejected
MT159717	2
MT326136	rejected
MT345857	rejected
MT259250	rejected
MT263384	rejected
MT326187	rejected
MN994467	1
MT344945	1
MT050493	1
MT322410	2
MT325561	1
MN985325	1
MT322411	rejected
MN988713	rejected
MT326140	2
MT258380	2
MT262908	1
MT163721	rejected
MT345830	2
MT325624	1
MT345842	rejected
MT325599	rejected
MT344954	1
MT326075	rejected
MT334561	rejected
MT326162	2
MT339039	1
MT325640	2
MT253698	2
MT345834	2
MT291833	1
MT020781	2
MT345805	2
MT325577	2
MT276329	rejected
MT345826	2
MT293215	2
MT251978	1
MT276323	rejected
MT304478	rejected
MT334539	2
MT325579	rejected
MT326120	rejected
MT246482	rejected
MT320891	2
MT263452	1
MT325612	rejected
MT123292	rejected
MT326184	rejected
MT263389	rejected
MT322423	2
MT325629	2
MT039890	3
MT253697	2
MT246478	1
MT263454	rejected
MT293184	rejected
MT126808	rejected
MT322415	rejected
MT259266	1
MT345817	rejected
MT259227	rejected
MT159719	2
MT259283	rejected
MT263464	1
MT344952	2
MT334563	rejected
MT246449	2
MT345883	2
MT159708	rejected
MT184909	2
MT246486	1
MT326081	1
MT325602	2
MT326130	2
MT326069	rejected
MT292579	rejected
MT327745	2
MT259267	3
MT263414	rejected
MT326181	2
MT326149	3
LC534419	rejected
MT326054	2
MT292580	rejected
MT326027	2
MT263424	rejected
MT263394	rejected
MT325613	1
MT325631	2
MT184908	2
MT334532	rejected
MT334552	rejected
MT291835	2
MT259268	rejected
MT345885	rejected
MT345859	2
MT326152	rejected
MT334541	rejected
MT334556	rejected
MT326104	1
MT253703	2
MT263435	rejected
MT326103	1
MT334534	1
MT308695	rejected
MT326139	rejected
MT293220	rejected
MT263427	rejected
MT135041	1
MT345879	rejected
MT263409	rejected
MT326042	rejected
MT326041	rejected
MT292574	1
MT345877	2
MT326066	2
MT345855	rejected
MT262993	rejected
MT325566	rejected
MT188339	rejected
MT304484	2
MT326158	rejected
MT293167	rejected
MT263410	rejected
MT259272	rejected
MT276330	rejected
MT304487	3
MT293158	rejected
MT344947	rejected
MT326134	rejected
MT334548	rejected

## Sheet: N_G
rejected
EPI_ISL_408482
EPI_ISL_408665
EPI_ISL_410716
EPI_ISL_410716
EPI_ISL_410717
EPI_ISL_412912
EPI_ISL_412972
